# Supplementary material for: Detection of Echinococcus granulosus sensu lato microRNAs in cystic echinococcosis patients: An exploratory study using quantitative PCR and digital PCR
Source: PLoS Negl Trop Dis. 2025 Dec 15;19(12):e0013833. doi: 10.1371/journal.pntd.0013833 (PMC12721503; doi:10.1371/journal.pntd.0013833)
Supplement: S1 Table — (XLSX) [file pntd.0013833.s003.xlsx]

## Sheet: qPCR Cq of control miRNAs
S1 Table. qPCR threshold cycles of control miRNAs
SAMPLE	cel-miR-39-3p	hsa-miR-20a-5p	hsa-miR-101a-3p
1CE	29.28	30	28.63
2CE	26.88	27.81	26.42
3CE	38.26	37.88	36.6
4CE	25.92	28.42	28.01
5CE	27.5	28.56	30.95
6CE	29.7	30.25	27.3
7CE	36.45	39.32	39.03
8CE	28.08	23.04	25.6
9CE	23.7	20.35	18.83
10CE	27.36	22.05	23.71
11CE	23.5	20.02	17.68
12CE	27.2	29.48	24.68
13CE	28.15	22.86	24.02
14CE	21.09	20.29	22.16
15CE	20.47	19.24	19.69
16CE	19.36	17.05	17.29
17CE	20.88	19.25	21.09
18CE	21.6	19.25	19.44
19CE	27.61	25.49	28.61
20CE	20.95	19.6	19.87
21CE	22	17.58	17.88
22CE	28.54	30.46	34.56
23CE	21.49	19.25	18.36
24CE	24.34	22.36	21.35
25CE	21.05	17.55	19.73
1NPL	29.66	23.95	24.42
2NPL	23.8	24.13	20.48
3NPL	26.65	23.14	21.81
4NPL	27.26	24.52	26.14
5NPL	27.46	25.13	24.18
6NPL	26.36	23.26	23.95
7NPL	23.27	26.17	22.22
8NPL	34.22	27.15	29.78
9NPL	26.13	24.26	23.62
10NPL	27.4	23.5	25.38
1OPI	39.38	27.8	26.59
2OPI	32.4	31.36	N/A
3OPI	33.13	29.79	32.35
4OPI	27.98	24.08	28.77
5OPI	25.98	20.85	22.71
6OPI	31.94	26	24.77
7OPI	27.28	24.71	25.17
8OPI	19.61	32.47	44.91
9OPI	29.33	26.41	27.74
10OPI	29.5	27.2	31.88
1HF	27.42	32	37.12
2HF	27.1	N/A	36.33
3HF	29.06	31.73	35.11
4HF	30.02	31.14	N/A
