# Supplementary material for: Detection of Echinococcus granulosus sensu lato microRNAs in cystic echinococcosis patients: An exploratory study using quantitative PCR and digital PCR
Source: PLoS Negl Trop Dis. 2025 Dec 15;19(12):e0013833. doi: 10.1371/journal.pntd.0013833 (PMC12721503; doi:10.1371/journal.pntd.0013833)
Supplement: S2 Table — A: qPCR results; B: dPCR results. (XLSX) [file pntd.0013833.s004.xlsx]

## Sheet: E. granulosus s.l. miRNAs in HF
S2 Table. E. granulosus s.l. miRNAs in HF samples
A. Cq values of tested targets
SAMPLE	egr-let-7-5p	egr-miR-10a-5p	egr-miR-71-5p
1HF (CE1)	29	N/A	34
2HF (CE2)	29	N/A	34
3HF (CE3a)	N/A	N/A	38
4HF (CE3b)	26	30	28
B. Number of copies/μl of tested targets
SAMPLE	egr-let-7-5p	egr-miR-10a-5p	egr-miR-71-5p
1HF (CE1)	319.63	1.02	8.2
2HF CE2)	57.96	1.64	11.01
3HF (CE3a)	N/A	1.43	6.99
4HF (CE3b)	933.89	367.2	645.2
