# Supplementary material for: Detection of Echinococcus granulosus sensu lato microRNAs in cystic echinococcosis patients: An exploratory study using quantitative PCR and digital PCR
Source: PLoS Negl Trop Dis. 2025 Dec 15;19(12):e0013833. doi: 10.1371/journal.pntd.0013833 (PMC12721503; doi:10.1371/journal.pntd.0013833)
Supplement: S3 Table — (XLSX) [file pntd.0013833.s005.xlsx]

## Sheet: dPCR results copies per µl
S3 Table. dPCR results of E. granulosus miRNAs (copies/µl)
SAMPLE	egr-let-7-5p	egr-miR-10a-5p	egr-miR-71-5p
1CE	1.02	0	0
2CE	0.41	0	0
3CE	0.41	0.2	0
4CE	0.2	0	0
5CE	0	0.2	0
6CE	0	0	0.2
7CE	0	0.41	0
8CE	0.41	1.63	0, 41
9CE	0.61	0.2	0
10CE	0	0	0
11CE	0	0.61	0.2
12CE	0.61	0.2	0.2
13CE	0	0	0
14CE	0.61	0.41	0
15CE	0	0	0
16CE	0.41	0	0
17CE	0.61	0	0
18CE	0.61	0	0
19CE	0.2	0.2	0.2
20CE	0	0	0.2
21CE	0	2.86	0.2
22CE	0.2	0	0
23CE	0	0.2	0.2
24CE	0	0	0
25CE	0	0.61	0.2
1NPL	0	0	0
2NPL	0	0	0
3NPL	0	0	0
4NPL	0	0	0
5NPL	0	0	0
6NPL	0	0	0
7NPL	0	0	0
8NPL	0	0	0
9NPL	0	0	0
10NPL	0	0	0
1OPI	0	0	0
2OPI	0	0	0
3OPI	0	0	0
4OPI	0	0	0.2
5OPI	0	0	0
6OPI	0	0	0
7OPI	0	0	0
8OPI	0	0	0
9OPI	0	0	0
10OPI	0	0	0
