# Supplementary material for: Detection of Echinococcus granulosus sensu lato microRNAs in cystic echinococcosis patients: An exploratory study using quantitative PCR and digital PCR
Source: PLoS Negl Trop Dis. 2025 Dec 15;19(12):e0013833. doi: 10.1371/journal.pntd.0013833 (PMC12721503; doi:10.1371/journal.pntd.0013833)
Supplement: S4 Table — Sensitivity and specificity values obtained when amplification of one, two or three parasite miRNAs were required for classifying samples as positive. (XLSX) [file pntd.0013833.s006.xlsx]

## Sheet: 1
S4 Table. Comparison of diagnostic performance statistical parameters
Statistic	Single miRNA	Two miRNAs	Three miRNAs
Sensitivity	84 (63.9-95.5)	40 (21.1-61.3)	12 (2.5-31.2)
Specificity	95 (75.0-99.9)	100 (83-2-100)	100 (83.2-100)
Positive Predictive Value	95.5 (77.2-99.9)	100 (69.2-100)	100 (29.2-100)
Negative predicted Value	82.6 (61.2-95)	57.1 (39.4-73.7)	47.6 (32-63.6)
ROC area	0.89 (0.81-0.98)	0.70 (0.60-0.80)	0.56 (0.49-0.62)
Positive Likelihood Ratio	21 (3.1-144.4)
Negative Likelihood Ratio	0.17 (0.07-0.4)	0.60 (0.44-0.83)	0.88 (0.76-1.02)
